# Supplementary material for: 5-methyl-cytosine and 5-hydroxy-methyl-cytosine in the genome of Biomphalaria glabrata, a snail intermediate host of Schistosoma mansoni
Source: Parasit Vectors. 2013 Jun 6;6:167. doi: 10.1186/1756-3305-6-167 (PMC3681652; doi:10.1186/1756-3305-6-167)
Supplement: Additional file 3 — Classification of GO functional categories in housekeeping, inducible or non informative subcategories.Bg Gua cDNA (> = 500 pb) were divided into 11 cDNA subsets based on their CpGo/e ratio. Each subset was tested for enrichment in functional category using the Blast2GO software. Over-represented or under-represented GO terms (p value < 0.05) were classified into 3 subcategories: housekeeping GO (underlined in red), non informative GO (not underlined), inducible GO (underlined in yellow). [file 1756-3305-6-167-S3.xlsx]

## Sheet: Under-represented GO terms
0 < CpG/GpC <= 0,1		0,1 < CpG/GpC <= 0,2		0,2 < CpG/GpC <= 0,3		0,3 < CpG/GpC <= 0,4		0,4 < CpG/GpC <= 0,5		0,5 < CpG/GpC <= 0,6		0,6 < CpG/GpC <= 0,7		0,7 < CpG/GpC <= 0,8		0,8 < CpG/GpC <= 0,9		0,9 < CpG/GpC <= 1		> 1
		GTPase activity		chitin metabolic process		carbohydrate binding				protein binding				protein complex		mitochondrion		cytoplasmic part		membrane-bounded organelle
		GTP binding		serine-type endopeptidase inhibitor activity		carbohydrate metabolic process				protein complex				nucleolus		intracellular non-membrane-bounded organelle		ATP binding		intracellular membrane-bounded organelle
		extracellular region		chitin binding		serine-type endopeptidase inhibitor activity				intracellular organelle part				organelle membrane		protein complex		RNA metabolic process		cell
		GTP catabolic process		extracellular region part						cytoplasm				RNA processing		regulation of primary metabolic process		nuclear part		cell part
		translational elongation		RNA-directed DNA polymerase activity						intracellular protein transport				intracellular protein transport		nucleoplasm		regulation of primary metabolic process		membrane part
		ribosome		iron ion binding						cellular component organization or biogenesis at cellular level				ATP binding		regulation of cellular metabolic process				intrinsic to membrane
		structural constituent of ribosome								cellular macromolecule metabolic process				cytosol		organelle organization				intracellular
		carbohydrate binding								hydrolase activity, acting on acid anhydrides				endomembrane system		regulation of macromolecule metabolic process				integral to membrane
		aminoglycan metabolic process												nucleoplasm		ATP binding				intracellular part
		serine-type endopeptidase inhibitor activity												intracellular signal transduction		organelle envelope				intracellular organelle
														positive regulation of catalytic activity		transcription, DNA-dependent				nucleus
														ATPase activity, coupled		establishment of localization in cell				organelle
														carboxylic acid metabolic process		cellular response to stress				transport
														RNA binding		macromolecule modification
														nucleocytoplasmic transport
														cell cycle
														phosphorylation
														organelle envelope
														kinase activity
														mitochondrial part
														mRNA metabolic process
														chromatin modification
														regulation of protein modification process
														response to DNA damage stimulus
														neurological system process
														cellular catabolic process
														regulation of transcription, DNA-dependent
														microtubule cytoskeleton

## Sheet: over-represented GO terms
0 < CpG/GpC <= 0,1		0,1 < CpG/GpC <= 0,2		0,2 < CpG/GpC <= 0,3		0,3 < CpG/GpC <= 0,4		0,4 < CpG/GpC <= 0,5		0,5 < CpG/GpC <= 0,6		0,6 < CpG/GpC <= 0,7		0,7 < CpG/GpC <= 0,8		0,8 < CpG/GpC <= 0,9		0,9 < CpG/GpC <= 1		> 1
		cellular amino acid metabolic process		Arp2/3 protein complex		ATP binding				aminoglycan metabolic process		extracellular region		amylase activity		extracellular region		primary amine oxidase activity		ribosome
		cellular response to lipid		ATP binding		cellular component organization at cellular level				hydrolase activity, acting on glycosyl bonds		ferroxidase activity		chitin binding		carbohydrate binding		carbohydrate binding		structural constituent of ribosome
		fatty acid metabolic process		ATP hydrolysis coupled proton transport		cellular macromolecule biosynthetic process				oxygen binding		polysaccharide binding		chitin metabolic process				GTP binding		translation
		intracellular membrane-bounded organelle		ATPase binding		cellular protein localization				oxygen transport		serine-type endopeptidase inhibitor activity		extracellular space				quinone binding		structural molecule activity
		intracellular transport		cellular component biogenesis		cytosol				oxygen transporter activity		tumor necrosis factor receptor binding		GTP binding						ribonucleoprotein complex
		ligase activity		cellular protein modification process		heterogeneous nuclear ribonucleoprotein complex				polysaccharide binding				metalloendopeptidase activity						cytosolic part
		lyase activity		Golgi vesicle transport		intracellular signal transduction								proteolysis						endocrine pancreas development
		peptidylglycine monooxygenase activity		mitochondrion		mitochondrion								serine-type endopeptidase activity						endocrine system development
		protein complex		mitotic prometaphase		nuclear mRNA splicing, via spliceosome								serine-type endopeptidase inhibitor activity						GTP binding
		protein lipidation		NAD metabolic process		nucleolus								sulfotransferase activity						translational termination
		protein N-linked glycosylation		nuclear outer membrane		nucleoplasm part								tumor necrosis factor receptor binding						guanyl ribonucleotide binding
		protein transport		nuclear pore		nucleoside-triphosphatase activity														guanyl nucleotide binding
				nucleoplasm		positive regulation of proteasomal ubiquitin-dependent protein catabolic process														pancreas development
				positive regulation of GTPase activity		primary cilium														viral genome expression
				proteolysis involved in cellular protein catabolic process		protein complex														viral transcription
				Rab GTPase activator activity		regulation of gene expression														translation elongation factor activity
				regulation of cytoskeleton organization		regulation of RNA metabolic process														metalloendopeptidase activity
				regulation of glucose transport		RNA binding														striated muscle thin filament
				regulation of macromolecule metabolic process		synapse														protein metabolic process
				regulation of Ras GTPase activity		system development														troponin complex
				RNA processing																protein complex disassembly
				vacuole																viral infectious cycle
				vitamin A metabolic process																calcium ion binding
				endoplasmic reticulum membrane																cellular process involved in reproduction
